# Supplementary material for: Aminoadipate-semialdehyde synthase, a potential target for substrate reduction therapy in glutaric aciduria type 1
Source: Sci Rep. 2026 Mar 31;16:10995. doi: 10.1038/s41598-026-44377-9 (PMC13043701; doi:10.1038/s41598-026-44377-9)
Supplement: Supplementary file 1 — Supplementary Material 1 [file 41598_2026_44377_MOESM1_ESM.xlsx]

## Sheet: Sheet1
Mouse-ID	Tissue	File_ESI+	File_ESI-	Genotype	Phenyl-d5-alanine_intensity	Glutaric_acid_M-H_intensity	Glutaric_acid_M-H_normalized_Phe-d5	3-Hydroxyglutaric_acid_M-H_Intensity	3-Hydroxyglutaric_acid_M-H_normalized_Phe-d5
83299	Brain	QT_241010_23.d	QT_241015_23.d	4_Aass/GA1_DKO	276829	3938831	14.2284	123583	0.446424
83510	Brain	QT_241010_24.d	QT_241015_24.d	4_Aass/GA1_DKO	285821	4153052	14.5303	125686	0.439737
83571	Brain	QT_241010_25.d	QT_241015_25.d	4_Aass/GA1_DKO	293831	4016693	13.6701	98526	0.335315
83393	Brain	QT_241010_29.d	QT_241015_29.d	3_GA1_KO	261426	10782558	41.2452	281001	1.07488
83499	Brain	QT_241010_32.d	QT_241015_32.d	3_GA1_KO	255214	10245785	40.1459	237829	0.931881
89820	Brain	QT_241010_33.d	QT_241015_33.d	3_GA1_KO	287237	11185177	38.9406	267042	0.929692
83434	Brain	QT_241010_36.d	QT_241015_36.d	1_WT	266504	138897	0.521182	1	3.75229e-06
83440	Brain	QT_241010_37.d	QT_241015_37.d	1_WT	258134	163587	0.633729	1	3.87396e-06
89940	Brain	QT_241010_41.d	QT_241015_41.d	1_WT	272696	89905	0.329689	1	3.66709e-06
The values shown in green represent the normalized data as presented in the graph.
A value of “1” in the column 3-Hydroxyglutaric_acid_M-H_Intensity for the WT indicates that the corresponding metabolite was not detectable.
